# Supplementary material for: A novel glycoform of the rotavirus outer capsid protein VP7 is secreted from polarized cells and activates innate immune cells
Source: J Virol. 2026 Feb 24;100(3):e01898-25. doi: 10.1128/jvi.01898-25 (PMC13011347; doi:10.1128/jvi.01898-25)
Supplement: Table S2 — Complete list of glycan structures. [file jvi.01898-25-s0002.xlsx]

## Sheet: N-glycomics
Table S2. Complete list of N- and O-glycan structures detected in sVP7
#	Glycan #	Glycan composition	Glycan class	RT (min)	Precursor m/z	Precursor charge	Bisecting (Y/N)	Core fucosylation (Y/N)	Hex (Man/ Gal/Glc)	HexNAc (GlcNAc)	dHex (Fuc)	NeuAc	NeuGc	Observed mass (M, Da)	Theoretical mass (M, Da)	Δmass (Da)			VP7_1	VP7_2	VP7_3		Rel_VP7_1	Rel_VP7_2	Rel_VP7_3	AVG	STDEV
1	1	(Hex)2 (HexNAc)2	paucimannose	15.25	749.34	-1	N	N	2	2	0	0	0	750.264	750.347	0.0829			906	5980	7026		0.000913064	0.00257235	0.00151605	0.00166716	0.000839899
2	2	(Hex)2 (HexNAc)2 (Deoxyhexose)1	paucimannose	23.77	895.43	-1	N	Y	2	2	1	0	0	896.322	896.437	0.115			7773	13585	19279		0.00783361	0.0058437	0.00415998	0.00594576	0.00183894
3	3A	(Hex)1 (HexNAc)2 + (Man)3(GlcNAc)2 A	hybrid/complex	15.08	739.34	-2	N	N	4	4	0	0	0	1480.53	1480.69	0.1658			1277	5185	7328		0.00128696	0.00223037	0.00158122	0.00169952	0.000482704
4	3B	(Hex)1 (HexNAc)2 + (Man)3(GlcNAc)2 B	hybrid/complex	16.88	739.34	-2	N	N	4	4	0	0	0	1480.53	1480.69	0.1658			562	1359	3736		0.000566382	0.000584586	0.000806146	0.000652371	0.000133483
5	4A	(HexNAc)3 + (Man)3(GlcNAc)2 A	hybrid/complex	15.25	759.84	-2	Y	N	3	5	0	0	0	1521.56	1521.69	0.1392			2668	9729	19314		0.0026888	0.00418501	0.00416753	0.00368045	0.000858835
6	4B	(HexNAc)3 + (Man)3(GlcNAc)2 B	hybrid/complex	20.87	759.84	-2	Y	N	3	5	0	0	0	1521.56	1521.69	0.1392			5980	7031	9870		0.00602663	0.00302445	0.00212973	0.00372693	0.00204122
7	5A	(Hex)1 (HexNAc)2 (Deoxyhexose)1 + (Man)3(GlcNAc)2 A	hybrid/complex	17.05	812.38	-2	N	Y	4	4	1	0	0	1626.59	1626.77	0.1879			2741	3859	7975		0.00276237	0.00165998	0.00172083	0.00204773	0.000619648
8	5B	(Hex)1 (HexNAc)2 (Deoxyhexose)1 + (Man)3(GlcNAc)2 B	hybrid/complex	18.95	812.38	-2	N	Y	4	4	1	0	0	1626.59	1626.77	0.1879			2256	4022	9728		0.00227359	0.0017301	0.00209909	0.00203426	0.000277485
9	5C	(Hex)1 (HexNAc)2 (Deoxyhexose)1 + (Man)3(GlcNAc)2 C	hybrid/complex	22.11	812.38	-2	N	Y	4	4	1	0	0	1626.59	1626.77	0.1879			2065	4957	11903		0.0020811	0.0021323	0.0025684	0.0022606	0.000267791
10	6A	(Hex)2 (HexNAc)2 + (Man)3(GlcNAc)2 A	hybrid/complex	15.74	820.36	-2	N	N	5	4	0	0	0	1642.58	1642.73	0.153			730	3547	4419		0.000735692	0.00152577	0.000953522	0.00107166	0.000408074
11	6B	(Hex)2 (HexNAc)2 + (Man)3(GlcNAc)2 B	hybrid/complex	16.88	820.36	-2	N	N	5	4	0	0	0	1642.58	1642.73	0.153			6908	15813	33947		0.00696186	0.0068021	0.00732501	0.00702966	0.000267965
12	7	(HexNAc)3 (Deoxyhexose)1 + (Man)3(GlcNAc)2	hybrid/complex	17.73	832.9	-2	Y	Y	3	5	1	0	0	1667.61	1667.81	0.2013			9101	19945	39045		0.00917196	0.00857951	0.00842504	0.00872551	0.000394282
13	8	(Hex)1 (HexNAc)3 + (Man)3(GlcNAc)2	hybrid/complex	16.39	840.9	-2	Y	N	4	5	0	0	0	1683.61	1683.81	0.2064			8927	21064	47854		0.00899661	0.00906086	0.0103258	0.0094611	0.000749567
14	9	(Hex)2 (HexNAc)2 (Deoxyhexose)1 + (Man)3(GlcNAc)2	hybrid/complex	18.77	893.41	-2	N	Y	5	4	1	0	0	1788.64	1788.83	0.1951			2367	4349	11934		0.00238546	0.00187076	0.00257509	0.0022771	0.000364453
15	10	(Hex)1 (HexNAc)3 (Deoxyhexose)1 + (Man)3(GlcNAc)2	hybrid/complex	18.41	913.94	-2	Y	Y	4	5	1	0	0	1829.67	1829.89	0.2285			46520	118538	192485		0.0468827	0.0509901	0.041534	0.046469	0.00474164
16	11	(Hex)2 (HexNAc)3 + (Man)3(GlcNAc)2	hybrid/complex	17.05	921.96	-2	Y	N	5	5	0	0	0	1845.66	1845.93	0.2736			3694	3452	10728		0.0037228	0.00148491	0.00231486	0.00250752	0.00113132
17	12A	(Hex)1 (HexNAc)2 (Deoxyhexose)1 (NeuAc)1 + (Man)3(GlcNAc)2 A	hybrid/complex	18.63	957.98	-2	N	Y	4	4	1	1	0	1917.68	1917.97	0.2925			1528	1349	6192		0.00153991	0.000580284	0.0013361	0.0011521	0.000505583
18	12B	(Hex)1 (HexNAc)2 (Deoxyhexose)1 (NeuAc)1 + (Man)3(GlcNAc)2 B	hybrid/complex	23.84	957.98	-2	N	Y	4	4	1	1	0	1917.68	1917.97	0.2925			2354	4082	8075		0.00237235	0.00175591	0.00174241	0.00195689	0.000359867
19	13	(Hex)1 (HexNAc)3 (NeuAc)1 + (Man)3(GlcNAc)2	hybrid/complex	17.27	986.45	-2	Y	N	4	5	0	1	0	1974.7	1974.91	0.211			3485	8088	11850		0.00351217	0.00347912	0.00255697	0.00318275	0.0005422
20	14	(Hex)1 (HexNAc)3 (Deoxyhexose)2 + (Man)3(GlcNAc)2	hybrid/complex	21.95	986.98	-2	Y	Y	4	5	2	0	0	1975.72	1975.97	0.2506			9711	22344	47114		0.00978672	0.00961146	0.0101662	0.00985478	0.000283539
21	15	(Hex)2 (HexNAc)3 (Deoxyhexose)1 + (Man)3(GlcNAc)2	hybrid/complex	17.94	994.98	-2	Y	Y	5	5	1	0	0	1991.72	1991.97	0.2557			35032	76921	218132		0.0353052	0.0330882	0.047068	0.0384871	0.00751349
22	16	(Hex)1 (HexNAc)4 (Deoxyhexose)1 + (Man)3(GlcNAc)2	hybrid/complex	18.95	1015.5	-2	Y	Y	4	6	1	0	0	2032.75	2033.01	0.2691			2890	3158	16346		0.00291253	0.00135844	0.0035271	0.00259936	0.00111774
23	17	(Hex)2 (HexNAc)2 (Deoxyhexose)1 (NeuAc)1 + (Man)3(GlcNAc)2	hybrid/complex	22.46	1039.02	-2	N	Y	5	4	1	1	0	2079.73	2080.05	0.3197			2239	3848	7228		0.00225646	0.00165525	0.00155964	0.00182378	0.000377744
24	18A	(Hex)1 (HexNAc)3 (Deoxyhexose)1 (NeuAc)1 + (Man)3(GlcNAc)2 A	hybrid/complex	19.64	1059.56	-2	Y	Y	4	5	1	1	0	2120.76	2121.13	0.3731			57523	140125	237864		0.0579715	0.060276	0.0513258	0.0565244	0.00464727
25	18B	(Hex)1 (HexNAc)3 (Deoxyhexose)1 (NeuAc)1 + (Man)3(GlcNAc)2 B	hybrid/complex	21.97	1059.56	-2	Y	Y	4	5	1	1	0	2120.76	2121.13	0.3731			7523	16486	44542		0.00758166	0.00709159	0.00961117	0.00809481	0.00133587
26	18C	(Hex)1 (HexNAc)3 (Deoxyhexose)1 (NeuAc)1 + (Man)3(GlcNAc)2 C	hybrid/complex	24.66	1059.56	-2	Y	Y	4	5	1	1	0	2120.76	2121.13	0.3731			2071	5760	8272		0.00208715	0.00247771	0.00178491	0.00211659	0.000347337
27	19A	(Hex)2 (HexNAc)3 (Deoxyhexose)2 + (Man)3(GlcNAc)2 A	hybrid/complex	18.41	1068.05	-2	Y	Y	5	5	2	0	0	2137.78	2138.11	0.3378			1690	4141	6284		0.00170318	0.00178129	0.00135595	0.00161347	0.000226415
28	19B	(Hex)2 (HexNAc)3 (Deoxyhexose)2 + (Man)3(GlcNAc)2 B	hybrid/complex	18.95	1068.05	-2	Y	Y	5	5	2	0	0	2137.78	2138.11	0.3378			2553	6446	16592		0.00257291	0.0027728	0.00358018	0.0029753	0.000533297
29	19C	(Hex)2 (HexNAc)3 (Deoxyhexose)2 + (Man)3(GlcNAc)2 C	hybrid/complex	21.07	1068.05	-2	Y	Y	5	5	2	0	0	2137.78	2138.11	0.3378			3131	8174	16165		0.00315541	0.00351612	0.00348805	0.00338653	0.000200641
30	19D	(Hex)2 (HexNAc)3 (Deoxyhexose)2 + (Man)3(GlcNAc)2 D	hybrid/complex	22.11	1068.05	-2	Y	Y	5	5	2	0	0	2137.78	2138.11	0.3378			9545	26067	46253		0.00961943	0.0112129	0.00998037	0.0102709	0.000835546
31	20A	(Hex)2 (HexNAc)4 (Deoxyhexose)1 + (Man)3(GlcNAc)2 A	hybrid/complex	18.77	1096.54	-2	Y	Y	5	6	1	0	0	2194.8	2195.09	0.2963			5729	7933	18458		0.00577367	0.00341245	0.00398283	0.00438965	0.00123206
32	20B	(Hex)2 (HexNAc)4 (Deoxyhexose)1 + (Man)3(GlcNAc)2 B	hybrid/complex	22.37	1096.54	-2	Y	Y	5	6	1	0	0	2194.8	2195.09	0.2963			3394	8709	12068		0.00342046	0.00374625	0.00260401	0.00325691	0.000588425
33	21A	(Hex)2 (HexNAc)3 (Deoxyhexose)1 (NeuAc)1 + (Man)3(GlcNAc)2 A	hybrid/complex	20.31	1140.6	-2	Y	Y	5	5	1	1	0	2282.81	2283.21	0.4003			149671	341794	719917		0.150838	0.147026	0.155342	0.151069	0.00416302
34	21B	(Hex)2 (HexNAc)3 (Deoxyhexose)1 (NeuAc)1 + (Man)3(GlcNAc)2 B	hybrid/complex	23.38	1140.6	-2	Y	Y	5	5	1	1	0	2282.81	2283.21	0.4003			10203	17140	42904		0.0102826	0.00737292	0.00925773	0.00897107	0.00147585
35	22	(Hex)3 (HexNAc)4 (Deoxyhexose)1 + (Man)3(GlcNAc)2	hybrid/complex	20	1177.62	-2	Y	Y	6	6	1	0	0	2356.85	2357.25	0.4035			5045	7093	18320		0.00508434	0.00305111	0.00395305	0.0040295	0.00101877
36	23A	(Hex)1 (HexNAc)3 (Deoxyhexose)1 (NeuAc)2 + (Man)3(GlcNAc)2 A	hybrid/complex	27.53	1205.1	-2	N	Y	4	5	1	2	0	2411.86	2412.21	0.3577			4424	11877	19374		0.0044585	0.00510899	0.00418048	0.00458266	0.000476547
37	23B	(Hex)1 (HexNAc)3 (Deoxyhexose)1 (NeuAc)2 + (Man)3(GlcNAc)2 B	hybrid/complex	33.12	1205.1	-2	N	Y	4	5	1	2	0	2411.86	2412.21	0.3577			5625	7711	11563		0.00566886	0.00331695	0.00249504	0.00382695	0.00164723
38	24A	(Hex)2 (HexNAc)3 (Deoxyhexose)2 (NeuAc)1 + (Man)3(GlcNAc)2 A	hybrid/complex	20.18	1213.66	-2	Y	Y	5	5	2	1	0	2428.87	2429.33	0.4624			17958	59455	94033		0.018098	0.0255751	0.0202902	0.0213211	0.00384365
39	24B	(Hex)2 (HexNAc)3 (Deoxyhexose)2 (NeuAc)1 + (Man)3(GlcNAc)2 B	hybrid/complex	22.81	1213.66	-2	Y	Y	5	5	2	1	0	2428.87	2429.33	0.4624			4814	15490	21975		0.00485154	0.00666316	0.00474172	0.0054188	0.00107904
40	24C	(Hex)2 (HexNAc)3 (Deoxyhexose)2 (NeuAc)1 + (Man)3(GlcNAc)2 C	hybrid/complex	24.14	1213.66	-2	Y	Y	5	5	2	1	0	2428.87	2429.33	0.4624			47837	134894	164909		0.04821	0.0580258	0.0355837	0.0472732	0.0112504
41	25A	(Hex)3 (HexNAc)3 (Deoxyhexose)1 (NeuAc)1 + (Man)3(GlcNAc)2 A	hybrid/complex	22.46	1221.62	-2	Y	Y	6	5	1	1	0	2444.87	2445.25	0.3875			1971	3534	9071		0.00198637	0.00152018	0.00195732	0.00182129	0.000261172
42	25B	(Hex)3 (HexNAc)3 (Deoxyhexose)1 (NeuAc)1 + (Man)3(GlcNAc)2 B	hybrid/complex	24.51	1221.62	-2	Y	Y	6	5	1	1	0	2444.87	2445.25	0.3875			2354	4348	7272		0.00237235	0.00187033	0.00156914	0.00193727	0.000405773
43	26	(Hex)2 (HexNAc)4 (Deoxyhexose)1 (NeuAc)1 + (Man)3(GlcNAc)2	hybrid/complex	21.07	1242.14	-2	Y	Y	5	6	1	1	0	2485.89	2486.29	0.4009			5867	13150	25995		0.00591275	0.00565659	0.00560914	0.00572616	0.000163322
44	27A	(Hex)3 (HexNAc)2 (Deoxyhexose)1 (NeuAc)2 + (Man)3(GlcNAc)2 A	hybrid/complex	22.46	1265.64	-2	N	Y	6	4	1	2	0	2532.88	2533.29	0.4115			4993	13347	35721		0.00503193	0.00574133	0.0077078	0.00616035	0.00138627
45	27B	(Hex)3 (HexNAc)2 (Deoxyhexose)1 (NeuAc)2 + (Man)3(GlcNAc)2 B	hybrid/complex	27.2	1265.64	-2	N	Y	6	4	1	2	0	2532.88	2533.29	0.4115			3735	7992	16538		0.00376412	0.00343783	0.00356853	0.00359016	0.000164219
46	28A	(Hex)2 (HexNAc)3 (Deoxyhexose)1 (NeuAc)2 + (Man)3(GlcNAc)2 A	hybrid/complex	23.19	1286.16	-2	Y	Y	5	5	1	2	0	2573.91	2574.33	0.4249			274859	643573	1386764		0.277002	0.276838	0.299233	0.284358	0.0128824
47	28B	(Hex)2 (HexNAc)3 (Deoxyhexose)1 (NeuAc)2 + (Man)3(GlcNAc)2 B	hybrid/complex	26.35	1286.16	-2	Y	Y	5	5	1	2	0	2573.91	2574.33	0.4249			37671	88750	209162		0.0379647	0.0381766	0.0451325	0.0404246	0.00407854
48	29	(Hex)3 (HexNAc)3 (Deoxyhexose)2 (NeuAc)1 + (Man)3(GlcNAc)2	hybrid/complex	23.19	1294.64	-2	Y	Y	6	5	2	1	0	2590.93	2591.29	0.3696			5755	17870	26334		0.00579987	0.00768693	0.00568229	0.0063897	0.00112498
49	30A	(Hex)4 (HexNAc)3 (Deoxyhexose)1 (NeuAc)1 + (Man)3(GlcNAc)2 A	hybrid/complex	23.19	1302.67	-2	Y	Y	7	5	1	1	0	2606.92	2607.35	0.4347			7678	22174	38892		0.00773787	0.00953834	0.00839203	0.00855608	0.000911376
50	30B	(Hex)4 (HexNAc)3 (Deoxyhexose)1 (NeuAc)1 + (Man)3(GlcNAc)2 B	hybrid/complex	26.19	1302.67	-2	Y	Y	7	5	1	1	0	2606.92	2607.35	0.4347			1535	2926	9927		0.00154697	0.00125864	0.00214203	0.00164921	0.000450479
51	31A	(Hex)3 (HexNAc)4 (Deoxyhexose)1 (NeuAc)1 + (Man)3(GlcNAc)2 A	hybrid/complex	21.59	1323.19	-2	Y	Y	6	6	1	1	0	2647.95	2648.39	0.4481			10600	32199	49057		0.0106827	0.0138507	0.0105854	0.0117062	0.00185777
52	31B	(Hex)3 (HexNAc)4 (Deoxyhexose)1 (NeuAc)1 + (Man)3(GlcNAc)2 B	hybrid/complex	22.81	1323.19	-2	Y	Y	6	6	1	1	0	2647.95	2648.39	0.4481			2406	8797	9402		0.00242476	0.00378411	0.00202874	0.00274587	0.000920683
53	31C	(Hex)3 (HexNAc)4 (Deoxyhexose)1 (NeuAc)1 + (Man)3(GlcNAc)2 C	hybrid/complex	23.77	1323.19	-2	Y	Y	6	6	1	1	0	2647.95	2648.39	0.4481			4553	9145	9434		0.0045885	0.0039338	0.00203565	0.00351932	0.00132594
54	31D	(Hex)3 (HexNAc)4 (Deoxyhexose)1 (NeuAc)1 + (Man)3(GlcNAc)2 D	hybrid/complex	25.19	1323.19	-2	Y	Y	6	6	1	1	0	2647.95	2648.39	0.4481			4962	12522	29271		0.00500069	0.00538645	0.00631603	0.00556772	0.000676148
55	32A	(Hex)3 (HexNAc)3 (Deoxyhexose)3 (NeuAc)1 + (Man)3(GlcNAc)2 A	hybrid/complex	26.68	1367.72	-2	Y	Y	6	5	3	1	0	2736.98	2737.45	0.4717			5357	10226	23488		0.00539877	0.0043988	0.00506819	0.00495525	0.00050946
56	32B	(Hex)3 (HexNAc)3 (Deoxyhexose)3 (NeuAc)1 + (Man)3(GlcNAc)2 B	hybrid/complex	30.18	1367.72	-2	Y	Y	6	5	3	1	0	2736.98	2737.45	0.4717			1088	3934	7979		0.00109648	0.00169224	0.00172169	0.00150347	0.00035277
57	33	(Hex)2 (HexNAc)4 (Deoxyhexose)1 (NeuAc)2 + (Man)3(GlcNAc)2	hybrid/complex	23.33	1387.7	-2	Y	Y	5	6	1	2	0	2776.99	2777.41	0.4255			7662	19164	26355		0.00772174	0.00824356	0.00568682	0.00721738	0.00135093
58	34A	(Hex)3 (HexNAc)3 (NeuAc)3 + (Man)3(GlcNAc)2 A	hybrid/complex	35.38	1439.76	-2	N	Y	6	5	0	3	0	2881	2881.53	0.5346			7413	12551	31352		0.0074708	0.00539892	0.00676506	0.00654493	0.00105334
59	34B	(Hex)3 (HexNAc)3 (NeuAc)3 + (Man)3(GlcNAc)2 B	hybrid/complex	40.92	1439.76	-2	N	Y	6	5	0	3	0	2881	2881.53	0.5346			14780	31825	67992		0.0148952	0.0136898	0.0146712	0.0144187	0.000641144
60	35A	(Hex)3 (HexNAc)4 (Deoxyhexose)1 (NeuAc)2 + (Man)3(GlcNAc)2 A	hybrid/complex	24.14	1468.78	-2	Y	Y	6	6	1	2	0	2939.04	2939.57	0.5327			23452	56084	77746		0.0236349	0.024125	0.0167759	0.0215119	0.00410886
61	35B	(Hex)3 (HexNAc)4 (Deoxyhexose)1 (NeuAc)2 + (Man)3(GlcNAc)2 B	hybrid/complex	26.19	1468.78	-2	Y	Y	6	6	1	2	0	2939.04	2939.57	0.5327			5827	14014	24057		0.00587244	0.00602824	0.00519097	0.00569721	0.000445292
62	35C	(Hex)3 (HexNAc)4 (Deoxyhexose)1 (NeuAc)2 + (Man)3(GlcNAc)2 C	hybrid/complex	26.68	1468.78	-2	Y	Y	6	6	1	2	0	2939.04	2939.57	0.5327			3500	12138	17254		0.00352729	0.00522126	0.00372303	0.0041572	0.000926694
63	35D	(Hex)3 (HexNAc)4 (Deoxyhexose)1 (NeuAc)2 + (Man)3(GlcNAc)2 D	hybrid/complex	28.06	1468.78	-2	Y	Y	6	6	1	2	0	2939.04	2939.57	0.5327			2105	4112	10063		0.00212141	0.00176881	0.00217137	0.00202053	0.000219423
64	35E	(Hex)3 (HexNAc)4 (Deoxyhexose)1 (NeuAc)2 + (Man)3(GlcNAc)2 E	hybrid/complex	37.35	1468.78	-2	Y	Y	6	6	1	2	0	2939.04	2939.57	0.5327			6429	11390	53414		0.00647913	0.00489951	0.0115256	0.00763473	0.00346088
65	36A	(Hex)3 (HexNAc)4 (Deoxyhexose)2 (NeuAc)2 + (Man)3(GlcNAc)2 A	hybrid/complex	23.38	1541.82	-2	N	Y	6	6	2	2	0	3085.1	3085.65	0.5548			7508	16689	21847		0.00756654	0.00717892	0.0047141	0.00648652	0.00154715
66	36B	(Hex)3 (HexNAc)4 (Deoxyhexose)2 (NeuAc)2 + (Man)3(GlcNAc)2 B	hybrid/complex	25.52	1541.82	-2	N	Y	6	6	2	2	0	3085.1	3085.65	0.5548			3649	6403	7790		0.00367745	0.00275431	0.00168091	0.00270422	0.000999214
67	36C	(Hex)3 (HexNAc)4 (Deoxyhexose)2 (NeuAc)2 + (Man)3(GlcNAc)2 C	hybrid/complex	27.73	1541.82	-2	Y	Y	6	6	2	2	0	3085.1	3085.65	0.5548			18088	41315	77350		0.018229	0.017772	0.0166904	0.0175638	0.000790159
68	36D	(Hex)3 (HexNAc)4 (Deoxyhexose)2 (NeuAc)2 + (Man)3(GlcNAc)2 D	hybrid/complex	30.84	1541.82	-2	N	Y	6	6	2	2	0	3085.1	3085.65	0.5548			5254	8795	19205		0.00529497	0.00378324	0.00414401	0.00440741	0.000789531
69	36E	(Hex)3 (HexNAc)4 (Deoxyhexose)2 (NeuAc)2 + (Man)3(GlcNAc)2 E	hybrid/complex	34.41	1541.82	-2	N	Y	6	6	2	2	0	3085.1	3085.65	0.5548			1872	900	2144		0.0018866	0.000387143	0.000462628	0.000912122	0.000844763
70	37	(Hex)3 (HexNAc)4 (Deoxyhexose)1 (NeuAc)3 + (Man)3(GlcNAc)2	hybrid/complex	30.01	1614.28	-2	Y	Y	6	6	1	3	0	3230.14	3230.57	0.4373			8890	13357	52521		0.00895932	0.00574563	0.0113329	0.00867927	0.00280413
																		Total	992263	2324724	4634398		1	1	1	1	4.29988e-16
																		Core fucosylation	957126	2243476	4478326		0.964589	0.96505	0.966323	0.965321	0.000898121
																		Bisecting	899304	2134699	4262102		0.906316	0.918259	0.919667	0.914747	0.00733547
																		Paucimannose	8679	19565	26305		0.00874667	0.00841605	0.00567603	0.00761292	0.00168552
																		Hybrid/Complex	983584	2305159	4608093		0.991253	0.991584	0.994324	0.992387	0.00168552

## Sheet: O-glycomics
							Monosaccharide composition									Area-under-curve (AUC) Values				Relative Abundance (%)
#	Glycan #	Glycan composition	Core	RT (min)	Precursor m/z	Precursor charge	Hex (Man/ Gal/Glc)	HexNAc (GlcNAc)	dHex (Fuc)	NeuAc	NeuGc	Observed mass (M, Da)	Theoretical mass (M, Da)	Δmass (Da)		VP7_1	VP7_2	VP7_3		Rel_VP7_1	Rel_VP7_2	Rel_VP7_3	AVG	STDEV
1	1	(Hex)1 (HexNAc)1 (Deoxyhexose)1	1	22.11	530.24	-1	1	1	1	0	0	531.19	531.247	0.0572		27107	98737	78505		0.0264882	0.0180994	0.0266644	0.0237506	0.00489496
2	2A	(Hex)1 (HexNAc)1 (NeuAc)1 A	1	14.09	675.24	-1	1	1	0	1	0	676.228	676.247	0.0197		3017	15550	16750		0.00294813	0.00285045	0.00568918	0.00382925	0.00161148
3	2B	(Hex)1 (HexNAc)1 (NeuAc)1 B	1	15.23	675.24	-1	1	1	0	1	0	676.228	676.247	0.0197		5978	38716	27608		0.00584153	0.00709698	0.00937712	0.00743854	0.00179237
4	3	(Hex)1 (HexNAc)2 (Deoxyhexose)1	2	22.93	733.38	-1	1	2	1	0	0	734.269	734.387	0.1178		6324	16510	13456		0.00617963	0.00302643	0.00457036	0.00459214	0.00157672
5	4	(Hex)2 (HexNAc)2	2	15.06	749.34	-1	2	2	0	0	0	750.264	750.347	0.0829		11150	81846	62032		0.0108955	0.0150031	0.0210693	0.015656	0.00511825
6	5	(Hex)1 (HexNAc)1 (Deoxyhexose)1 (NeuAc)1	1	28.53	821.38	-1	1	1	1	1	0	822.285	822.387	0.1018		6789	27293	12715		0.00663402	0.00500304	0.00431868	0.00531858	0.00118948
7	6	(Hex)4 (HexNAc)1	1	15.55	870.34	-1	4	1	0	0	0	871.291	871.347	0.0567		2984	11346	5546		0.00291588	0.00207982	0.00188371	0.00229314	0.000548152
8	7	(Hex)1 (HexNAc)2 (NeuAc)1	2	25.1	878.42	-1	1	2	0	1	0	879.307	879.427	0.1203		3623	16218	8625		0.00354029	0.0029729	0.0029295	0.00314756	0.000340803
9	8A	(Hex)2 (HexNAc)2 (Deoxyhexose)1 A	2	14.09	895.4	-1	2	2	1	0	0	896.322	896.407	0.085		547	3683	5777		0.000534513	0.000675126	0.00196217	0.00105727	0.000786815
10	8B	(Hex)2 (HexNAc)2 (Deoxyhexose)1 B	2	18.68	895.4	-1	2	2	1	0	0	896.322	896.407	0.085		1341	12598	8424		0.00131039	0.00230932	0.00286123	0.00216031	0.000786087
11	8C	(Hex)2 (HexNAc)2 (Deoxyhexose)1 C	2	23.6	895.4	-1	2	2	1	0	0	896.322	896.407	0.085		69816	244174	185752		0.0682222	0.0447592	0.0630911	0.0586908	0.0123349
12	9	(Hex)1 (HexNAc)1 (NeuAc)2	1	17.04	966.44	-1	1	1	0	2	0	967.323	967.455	0.1316		165348	966595	387179		0.161573	0.177185	0.131506	0.156755	0.0232176
13	10A	(Hex)2 (HexNAc)2 (NeuAc)1 A	2	17.71	1040.52	-1	2	2	0	1	0	1041.36	1041.45	0.0948		2403	15930	9635		0.00234814	0.00292011	0.00327255	0.00284693	0.000466528
14	10B	(Hex)2 (HexNAc)2 (NeuAc)1 B	2	18.37	1040.52	-1	2	2	0	1	0	1041.36	1041.45	0.0948		3160	12279	7822		0.00308786	0.00225085	0.00265676	0.00266516	0.00041857
15	10C	(Hex)2 (HexNAc)2 (NeuAc)1 C	2	19.87	1040.52	-1	2	2	0	1	0	1041.36	1041.45	0.0948		30619	107352	81261		0.02992	0.0196786	0.0276005	0.025733	0.00537005
16	10D	(Hex)2 (HexNAc)2 (NeuAc)1 D	2	24.38	1040.52	-1	2	2	0	1	0	1041.36	1041.45	0.0948		31868	203740	186729		0.0311405	0.0373473	0.0634229	0.0439703	0.01713
17	10E	(Hex)2 (HexNAc)2 (NeuAc)1 E	2	25.68	1040.52	-1	2	2	0	1	0	1041.36	1041.45	0.0948		1794	3115	4483		0.00175305	0.000571007	0.00152266	0.00128224	0.000626623
18	11	(Hex)1 (HexNAc)2 (NeuAc)2	1	15.88	1169.6	-1	1	2	0	2	0	1170.4	1170.53	0.1322		10670	65508	31206		0.0104264	0.0120082	0.0105992	0.0110113	0.000867671
19	12A	(Hex)2 (HexNAc)2 (Deoxyhexose)1 (NeuAc)1 A	2	17.71	1186.64	-1	2	2	1	1	0	1187.42	1187.49	0.0769		7745	106384	58029		0.00756819	0.0195011	0.0197097	0.015593	0.00695047
20	12B	(Hex)2 (HexNAc)2 (Deoxyhexose)1 (NeuAc)1 B	2	24.03	1186.64	-1	2	2	1	1	0	1187.42	1187.49	0.0769		30800	158671	147608		0.0300969	0.0290858	0.0501354	0.0364394	0.0118719
21	12C	(Hex)2 (HexNAc)2 (Deoxyhexose)1 (NeuAc)1 C	2	29.13	1186.64	-1	2	2	1	1	0	1187.42	1187.49	0.0769		14533	131943	109571		0.0142012	0.0241863	0.037216	0.0252012	0.0115409
22	12D	(Hex)2 (HexNAc)2 (Deoxyhexose)1 (NeuAc)1 D	2	31.56	1186.64	-1	2	2	1	1	0	1187.42	1187.49	0.0769		281845	1560924	757560		0.275411	0.286131	0.257307	0.27295	0.0145687
23	13	(Hex)2 (HexNAc)2 (Deoxyhexose)3	2	27.47	1187.58	-1	2	2	3	0	0	1188.44	1188.59	0.1492		3830	35395	18667		0.00374257	0.00648821	0.00634029	0.00552369	0.00154427
24	14A	(Hex)2 (HexNAc)3 (NeuAc)1 A	2	16.52	1243.6	-1	2	3	0	1	0	1244.44	1244.61	0.1681		3593	17094	12792		0.00351098	0.00313348	0.00434483	0.0036631	0.000619838
25	14B	(Hex)2 (HexNAc)3 (NeuAc)1 B	2	17.34	1243.6	-1	2	3	0	1	0	1244.44	1244.61	0.1681		2879	13381	7975		0.00281328	0.00245285	0.00270873	0.00265829	0.00018543
26	15A	(Hex)2 (HexNAc)2 (NeuAc)2 A	2	24.61	1331.66	-1	2	2	0	2	0	1332.46	1332.61	0.1594		14657	63585	34699		0.0143224	0.0116557	0.0117856	0.0125879	0.00150353
27	15B	(Hex)2 (HexNAc)2 (NeuAc)2 B	2	31.8	1331.66	-1	2	2	0	2	0	1332.46	1332.61	0.1594		151009	763562	251244		0.147562	0.139968	0.0853356	0.124288	0.033947
28	16A	(Hex)2 (HexNAc)3 (Deoxyhexose)1 (NeuAc)1 A	2	22.11	1389.76	-1	2	3	1	1	0	1390.5	1390.61	0.1175		2771	23037	17119		0.00270774	0.00422288	0.00581451	0.00424838	0.00155354
29	16B	(Hex)2 (HexNAc)3 (Deoxyhexose)1 (NeuAc)1 B	2	28.19	1389.76	-1	2	3	1	1	0	1390.5	1390.61	0.1175		22752	182003	108782		0.0222326	0.0333627	0.0369481	0.0308478	0.00767332
30	17A	(Hex)3 (HexNAc)3 (NeuAc)1 A	2	22.43	1405.68	-1	3	3	0	1	0	1406.49	1406.69	0.1953		2610	9074	9208		0.00255042	0.00166334	0.00312752	0.00244709	0.000737536
31	17B	(Hex)3 (HexNAc)3 (NeuAc)1 B	2	28.53	1405.68	-1	3	3	0	1	0	1406.49	1406.69	0.1953		5415	27677	19312		0.00529138	0.00507344	0.00655937	0.00564139	0.000802421
32	18	(Hex)2 (HexNAc)3 (NeuAc)2	2	21.63	766.84	-2	2	3	0	2	0	1535.53	1535.69	0.16		9082	41594	25920		0.00887467	0.00762454	0.00880379	0.00843433	0.000702195
33	19A	(Hex)3 (HexNAc)3 (NeuAc)2 A	2	26.81	847.9	-2	3	3	0	2	0	1697.59	1697.81	0.2272		5779	11077	9545		0.00564707	0.00203051	0.00324198	0.00363986	0.00184082
34	19B	(Hex)3 (HexNAc)3 (NeuAc)2 B	2	31.56	847.9	-2	3	3	0	2	0	1697.59	1697.81	0.2272		1937	5532	3023		0.00189278	0.00101406	0.00102677	0.0013112	0.0005037
35	19C	(Hex)3 (HexNAc)3 (NeuAc)2 C	2	33.36	847.9	-2	3	3	0	2	0	1697.59	1697.81	0.2272		35561	181089	88459		0.0347492	0.0331952	0.0300453	0.0326632	0.00239664
36	19D	(Hex)3 (HexNAc)3 (NeuAc)2 D	2	39.96	847.9	-2	3	3	0	2	0	1697.59	1697.81	0.2272		8766	39906	26119		0.00856588	0.00731512	0.00887138	0.00825079	0.00082459
37	20A	(Hex)4 (HexNAc)4 (NeuAc)1 A	2	23.76	884.88	-2	4	4	0	1	0	1771.62	1771.77	0.1504		2662	16349	14866		0.00260123	0.00299691	0.00504927	0.00354914	0.00131413
38	20B	(Hex)4 (HexNAc)4 (NeuAc)1 B	2	29.67	884.88	-2	4	4	0	1	0	1771.62	1771.77	0.1504		3683	15628	22321		0.00359892	0.00286475	0.00758138	0.00468168	0.0025379
39	21A	(Hex)4 (HexNAc)4 (NeuAc)2 A	2	33.91	1030.48	-2	4	4	0	2	0	2062.72	2062.97	0.255		11433	57421	34093		0.011172	0.0105258	0.0115798	0.0110925	0.000531476
40	21B	(Hex)4 (HexNAc)4 (NeuAc)2 B	2	35.19	1030.48	-2	4	4	0	2	0	2062.72	2062.97	0.255		8592	26184	16040		0.00839586	0.00479976	0.00544802	0.00621454	0.00191668
41	21C	(Hex)4 (HexNAc)4 (NeuAc)2 C	2	36.3	1030.48	-2	4	4	0	2	0	2062.72	2062.97	0.255		6890	26578	17730		0.00673271	0.00487198	0.00602204	0.00587558	0.000938972
															Total	1023362	5455278	2944187	Total	1	1	1	1
															Containing NeuAc	900263	4950989	2566028		0.879711	0.907559	0.871557	0.886276	0.0188775
															Containing Fuc	476200	2601352	1521965		0.465329	0.47685	0.516939	0.486373	0.0270907
															Core 1	221893	1223745	559509		0.216827	0.224323	0.190039	0.210396	0.0180244
															Core 2	801469	4231533	2384678		0.783173	0.775677	0.809961	0.789604	0.0180244
